# Supplementary material for: Structural Insights into the Interaction of Human ALOX15 with the Natural Antioxidant Nordihydroguaiaretic Acid: Functional Inhibitor Studies and Molecular Dynamics Simulations
Source: Antioxidants (Basel). 2026 Mar 11;15(3):355. doi: 10.3390/antiox15030355 (PMC13024565; doi:10.3390/antiox15030355)
Supplement: Supplementary file 1 [file antioxidants-15-00355-s001.zip]

Archive with 5 entries (5 files):
- suppl-video-S1.mp4
- suppl-video-S2.mp4
- suppl-video-S3.mp4
- suppl-video-S4.mp4
- suppl-video-S5.mp4
